# Supplementary material for: Attachment Preference in Auditory German Sentences: Individual Differences and Pragmatic Strategy
Source: Front Psychol. 2019 Jun 18;10:1357. doi: 10.3389/fpsyg.2019.01357 (PMC6592159; doi:10.3389/fpsyg.2019.01357)
Supplement: Supplementary file 1 [file Data_Sheet_1.csv]

stimulus_id	proportion_attach_high	splice_version
T1_001_s	.2666666667	1
T1_002_s	.6666666667	2
T1_003_s	.6666666667	1
T1_004_s	.4	2
T1_005_s	.4666666667	1
T1_006_s	.2666666667	2
T1_007_s	.2666666667	1
T1_008_s	.4	2
T1_009_s	.6	1
T1_010_s	.4	2
T1_011_s	.4666666667	1
T1_012_s	.7333333333	2
T1_013_s	.4	1
T1_014_s	.6666666667	2
T1_015_s	.7333333333	1
T1_016_s	.3333333333	2
T1_017_s	.4666666667	1
T1_018_s	.6666666667	2
T1_019_s	.8	1
T1_020_s	.3333333333	2
T1_021_s	.4666666667	1
T1_022_s	.5333333333	2
T1_023_s	.4666666667	1
T1_024_s	.3333333333	2
T1_025_s	.6	1
T1_026_s	.3333333333	2
T1_027_s	.4	1
T1_028_s	.4	2
T1_029_s	.4666666667	1
T1_030_s	.4	2
T1_031_s	.7333333333	1
T1_032_s	.4	2
T1_033_s	.5333333333	1
T1_034_s	.5333333333	2
T1_035_s	.4666666667	1
T1_036_s	.4666666667	2
T1_037_s	.3333333333	1
T1_038_s	.5333333333	2
T1_039_s	.6	1
T1_040_s	.4	2
T1_041_s	.5333333333	1
T1_042_s	.4666666667	2
T1_043_s	.6666666667	1
T1_044_s	.4	2
T1_045_s	.6	1
T1_046_s	.6666666667	2
T1_047_s	.3333333333	1
T1_048_s	.5333333333	2
T1_049_s	.4666666667	1
T1_050_s	.5333333333	2
T1_051_s	.4	1
T1_052_s	.5333333333	2
T1_053_s	.6666666667	1
T1_054_s	.4	2
T1_055_s	.6	1
T1_056_s	.3333333333	2
T1_057_s	.3333333333	1
T1_058_s	.5333333333	2
T1_059_s	.3333333333	1
T1_060_s	.5333333333	2
T1_061_s	.5333333333	1
T1_062_s	.6	2
T1_063_s	.4	1
T1_064_s	.6	2
T1_065_s	.4666666667	1
T1_066_s	.3333333333	2
T1_067_s	.4	1
T1_068_s	.3333333333	2
T1_069_s	.6	1
T1_070_s	.5333333333	2
T1_071_s	.3333333333	1
T1_072_s	.4666666667	2
T1_073_s	.4666666667	1
T1_074_s	.4666666667	2
T1_075_s	.5333333333	1
T1_076_s	.2666666667	2
T1_077_s	.4	1
T1_078_s	.5333333333	2
T1_079_s	.5333333333	1
T1_080_s	.6666666667	2
T1_081_s	.4666666667	1
T1_082_s	.4666666667	2
T1_083_s	.6	1
T1_084_s	.4	2
T1_085_s	.4666666667	1
T1_086_s	.6	2
T1_087_s	.3333333333	1
T1_088_s	.4	2
T1_089_s	.4666666667	1
T1_090_s	.4666666667	2
T1_091_s	.4666666667	1
T1_092_s	.6666666667	2
T1_093_s	.4	1
T1_094_s	.5333333333	2
T1_095_s	.4	1
T1_096_s	.4666666667	2
T1_097_s	.5333333333	1
T1_098_s	.4	2
T1_099_s	.5333333333	1
T1_100_s	.6	2
T1_101_s	.5333333333	1
T1_102_s	.6	2
T1_103_s	.4666666667	1
T1_104_s	.4	2
T1_105_s	.2666666667	1
T1_106_s	.6	2
T1_107_s	.4666666667	1
T1_108_s	.6666666667	2
T1_109_s	.6	1
T1_110_s	.4666666667	2
T1_111_s	.4	1
T1_112_s	.4666666667	2
T1_113_s	.3333333333	1
T1_114_s	.6666666667	2
T1_115_s	.6666666667	1
T1_116_s	.4	2
T1_117_s	.6666666667	1
T1_118_s	.1333333333	2
T1_119_s	.4	1
T1_120_s	.4	2
T2_001_s	.5333333333	1
T2_002_s	.5333333333	2
T2_003_s	.4666666667	1
T2_004_s	.8	2
T2_005_s	.4	1
T2_006_s	.4	2
T2_007_s	.4666666667	1
T2_008_s	.4	2
T2_009_s	.5333333333	1
T2_010_s	.5333333333	2
T2_011_s	.4	1
T2_012_s	.3333333333	2
T2_013_s	.5333333333	1
T2_014_s	.4666666667	2
T2_015_s	.4666666667	1
T2_016_s	.4666666667	2
T2_017_s	.5333333333	1
T2_018_s	.6666666667	2
T2_019_s	.5333333333	1
T2_020_s	.6666666667	2
T2_021_s	.5333333333	1
T2_022_s	.6666666667	2
T2_023_s	.5333333333	1
T2_024_s	.4666666667	2
T2_025_s	.4	1
T2_026_s	.4	2
T2_027_s	.5333333333	1
T2_028_s	.4	2
T2_029_s	.4666666667	1
T2_030_s	.6	2
T2_031_s	.4	1
T2_032_s	.6	2
T2_033_s	.5333333333	1
T2_034_s	.4	2
T2_035_s	.5333333333	1
T2_036_s	.8666666667	2
T2_037_s	.4666666667	1
T2_038_s	.6666666667	2
T2_039_s	.4	1
T2_040_s	.4666666667	2
T2_041_s	.4	1
T2_042_s	.4	2
T2_043_s	.4	1
T2_044_s	.4	2
T2_045_s	.6	1
T2_046_s	.5333333333	2
T2_047_s	.5333333333	1
T2_048_s	.4666666667	2
T2_049_s	.4666666667	1
T2_050_s	.2666666667	2
T2_051_s	.6	1
T2_052_s	.2666666667	2
T2_053_s	.6666666667	1
T2_054_s	.5333333333	2
T2_055_s	.3333333333	1
T2_056_s	.3333333333	2
T2_057_s	.4666666667	1
T2_058_s	.6	2
T2_059_s	.3333333333	1
T2_060_s	.5333333333	2
T2_061_s	.6	1
T2_062_s	.6	2
T2_063_s	.5333333333	1
T2_064_s	.5333333333	2
T2_065_s	.3333333333	1
T2_066_s	.2	2
T2_067_s	.2666666667	1
T2_068_s	.5333333333	2
T2_069_s	.3571428571	1
T2_070_s	.4	2
T2_071_s	.4	1
T2_072_s	.3333333333	2
T2_073_s	.6666666667	1
T2_074_s	.3333333333	2
T2_075_s	.4666666667	1
T2_076_s	.5333333333	2
T2_077_s	.4	1
T2_078_s	.5333333333	2
T2_079_s	.2666666667	1
T2_080_s	.2	2
T2_081_s	.6666666667	1
T2_082_s	.6	2
T2_083_s	.4666666667	1
T2_084_s	.3333333333	2
T2_085_s	.6666666667	1
T2_086_s	.3333333333	2
T2_087_s	.4	1
T2_088_s	.5333333333	2
T2_089_s	.4666666667	1
T2_090_s	.4	2
T2_091_s	.3333333333	1
T2_092_s	.4666666667	2
T2_093_s	.4666666667	1
T2_094_s	.5333333333	2
T2_095_s	.2666666667	1
T2_096_s	.5333333333	2
T2_097_s	.4666666667	1
T2_098_s	.4	2
T2_099_s	.3333333333	1
T2_100_s	.6	2
T2_101_s	.3333333333	1
T2_102_s	.6	2
T2_103_s	.5333333333	1
T2_104_s	.4	2
T2_105_s	.5333333333	1
T2_106_s	.3333333333	2
T2_107_s	.4666666667	1
T2_108_s	.6666666667	2
T2_109_s	.6	1
T2_110_s	.3333333333	2
T2_111_s	.5333333333	1
T2_112_s	.4666666667	2
T2_113_s	.4	1
T2_114_s	.4666666667	2
T2_115_s	.4	1
T2_116_s	.5333333333	2
T2_117_s	.5333333333	1
T2_118_s	.3333333333	2
T2_119_s	.2666666667	1
T2_120_s	.6	2
